# Supplementary material for: Working from Home during the COVID-19 Pandemic and Its Effects on Diet, Sedentary Lifestyle, and Stress
Source: Nutrients. 2022 Sep 27;14(19):4006. doi: 10.3390/nu14194006 (PMC9572061; doi:10.3390/nu14194006)
Supplement: Supplementary file 1 [file nutrients-14-04006-s001.zip]

Archive with 1 entries (1 files):
- nutrients-1877095-supplementary.pdf
